# Supplementary material for: Construction of a Three-Color Prism-Based TIRF Microscope to Study the Interactions and Dynamics of Macromolecules
Source: Biology (Basel). 2021 Jun 23;10(7):571. doi: 10.3390/biology10070571 (PMC8301196; doi:10.3390/biology10070571)
Supplement: Supplementary file 1 [file biology-10-00571-s001.zip]

Archive with 1 entries (1 files):
- biology-1236469-supplementary.pdf
